# Supplementary material for: In Vitro Activity of “Old” and “New” Antimicrobials against the Klebsiella pneumoniae Complex
Source: Antibiotics (Basel). 2024 Jan 26;13(2):126. doi: 10.3390/antibiotics13020126 (PMC10886291; doi:10.3390/antibiotics13020126)
Supplement: Supplementary file 1 [file antibiotics-13-00126-s001.zip]

Archive with 1 entries (1 files):
- antibiotics-2807632-supplementary.pdf
